# Supplementary material for: Morphological, Biochemical, and Cytological Analyses of Deep-Sowing Tolerance in Sorghum Seeds
Source: Plants (Basel). 2025 Apr 30;14(9):1366. doi: 10.3390/plants14091366 (PMC12073692; doi:10.3390/plants14091366)
Supplement: Supplementary file 1 [file plants-14-01366-s001.zip]

Archive with 1 entries (1 files):
- plants-3362546-supplementary.pdf
